# Supplementary material for: Development of an LC-HRMS/MS Method for Quantifying Steroids and Thyroid Hormones in Capillary Blood: A Potential Tool for Assessing Relative Energy Deficiency in Sport (RED-S)
Source: Metabolites. 2024 Jun 12;14(6):328. doi: 10.3390/metabo14060328 (PMC11205421; doi:10.3390/metabo14060328)
Supplement: Supplementary file 1 [file metabolites-14-00328-s001.zip]

Archive with 1 entries (1 files):
- metabolites-3048790-supplementary.pdf
